# Supplementary material for: Genome-Wide Identification of Destruxin A-Responsive Immunity-Related MicroRNAs in Diamondback Moth, Plutella xylostella
Source: Front Immunol. 2018 Feb 8;9:185. doi: 10.3389/fimmu.2018.00185 (PMC5809476; doi:10.3389/fimmu.2018.00185)
Supplement: Supplementary file 1 [file Table_1.xlsx]

## Sheet: Sheet1
	Table S1. The classification of destruxin A-responsive total small RNAs of the Plutella xylostella by sequencing
	Type	Control		2 h		4 h		6 h
		Counts	Percent	Counts	Percent	Counts	Percent	Counts	Percent
	High-quality reads	11586075	100	15391118	100	12893039	100	13876345	100
	3' adapter-null	5455	0.05	10882	0.07	10013	0.08	28151	0.2
	Insert-null	2754	0.02	2989	0.02	2222	0.02	3488	0.03
	5' adapter-contaminants	35353	0.31	85345	0.05	67757	0.53	25892	0.19
	Smaller than 18nt	50070	0.43	241979	1.57	292846	2.27	41065	0.3
	PolyA	361	0	1027	0.01	443	0	464	0
	Clean reads	11492082	99.19	15048896	97.78	12519758	97.1	13777285	99.29
