# Supplementary material for: Genome-Wide Identification of Destruxin A-Responsive Immunity-Related MicroRNAs in Diamondback Moth, Plutella xylostella
Source: Front Immunol. 2018 Feb 8;9:185. doi: 10.3389/fimmu.2018.00185 (PMC5809476; doi:10.3389/fimmu.2018.00185)
Supplement: Supplementary file 2 [file Table_2.xlsx]

## Sheet: Sheet1
	Table S2: The mapping statistics of destruxin A-responsive small RNAs from four libraries of Plutella xylostella
		Control		2 h		4 h		6 h
		Total sRNAs	Mapping to genome	Total sRNAs	Mapping to genome	Total sRNAs	Mapping to genome	Total sRNAs	Mapping to genome
	Unique sRNAs	1570748	772427	2316934	1074351	1479179	660807	2138778	972477
	Percent	100	49.18	100	46.37	100	44.67	100	45.47
	Total sRNAs	11492082	7359318	15048896	8346568	12519758	6685514	13777285	7855270
	Percent	100	64.04	100	55.46	100	53.4	100	57.02
