# Supplementary material for: Genome-Wide Identification of Destruxin A-Responsive Immunity-Related MicroRNAs in Diamondback Moth, Plutella xylostella
Source: Front Immunol. 2018 Feb 8;9:185. doi: 10.3389/fimmu.2018.00185 (PMC5809476; doi:10.3389/fimmu.2018.00185)
Supplement: Supplementary file 3 [file Table_3.xlsx]

## Sheet: Sheet1
Table S3: Expression profiles of destruxin A-responsive known miRNAs with their precursor sequences in Plutella xylostella
miRNA name	Count					Transcripts per million (TPM)					Mature Squence	Precursor Sequence
	CK	2 h	4 h	6 h		CK	2 h	4 h	6 h
pxy-let-7-3p	-	7	29	8		-	0.67	3.55	0.83		CTGTATAGCCTGCTAACTTTCC	CAATGATCCATGTCACTCGGCCAGCTGAGGTAGTAGGTTGTATAGTACAGTATTACACCGAACGGGGGACTGTATAGCCTGCTAACTTTCCTGGCCAGTGACCGTATCGACGAGG
pxy-let-7-5p	55845	117873	218358	95748		6220.14	11330.6	26696.5	9914.31		TGAGGTAGTAGGTTGTATAG	CAATGATCCATGTCACTCGGCCAGCTGAGGTAGTAGGTTGTATAGTACAGTATTACACCGAACGGGGGACTGTATAGCCTGCTAACTTTCCTGGCCAGTGACCGTATCGACGAGG
pxy-mir-1000-3p	4	4	10	6		0.45	0.38	1.22	0.62		CTGCTGCGCCGGGACAAAACG	CGCTCGCTTCCACCATATTGTCCTGTCACAGCAGTACGTACCAGTTACTGCTGCGCCGGGACAAAACGGTGGAGGTGTTGCA
pxy-mir-1000-5p	22	8	10	12		2.45	0.77	1.22	1.24		ATATTGTCCTGTCACAGCAGTA	CGCTCGCTTCCACCATATTGTCCTGTCACAGCAGTACGTACCAGTTACTGCTGCGCCGGGACAAAACGGTGGAGGTGTTGCA
pxy-mir-100-3p	1126	1486	2186	1679		125.42	142.84	267.26	173.85		AACCCGTAGATCCGAACTTGTG	AGTATTTTTTGGATTTATCAAAACAGTTCTAGCAGTAACTCCCCCTAAACTGGAACCCGTAGATCCGAACTTGTGC
pxy-mir-10-3p	20070	23967	32111	32915		2235.44	2303.83	3925.89	3408.21		CAAATTCGGTTCTAGAGAGGTTT	TAGCATCAAATATTAGTGCCCTACATCTACCCTGTAGATCCGAATTTGTTTGAAGTGAGGCGACAAATTCGGTTCTAGAGAGGTTTGTGTGGTGCACG
pxy-mir-10-5p	11421	14170	18973	16494		1272.1	1362.09	2319.64	1707.89		TACCCTGTAGATCCGAATTTGT	TAGCATCAAATATTAGTGCCCTACATCTACCCTGTAGATCCGAATTTGTTTGAAGTGAGGCGACAAATTCGGTTCTAGAGAGGTTTGTGTGGTGCACG
pxy-mir-11-3p	515	944	966	731		57.36	90.74	118.1	75.69		CATCACAGTCAGAGTTCTAGCT	GCGTTTTGTGGCTAGACCTCACACTGTGACCTGTGTTAAGTTCCACATCACAGTCAGAGTTCTAGCTACACGCCGCGA
pxy-mir-1175-3p	80	101	152	164		8.91	9.71	18.58	16.98		TGAGATTCAACTCCTCCAACTT	GGGTTAAGTGGAGGTGTGATCTCTTCACTTTTTTACATTAAAGTGAGATTCAACTCCTCCAACTTAATCCGG
pxy-mir-1175-5p	352	107	125	127		39.21	10.29	15.28	13.15		AAGTGGAGGTGTGATCTCTTC	GGGTTAAGTGGAGGTGTGATCTCTTCACTTTTTTACATTAAAGTGAGATTCAACTCCTCCAACTTAATCCGG
pxy-mir-124-3p	46	146	316	250		5.12	14.03	38.63	25.89		TAAGGCACGCGGTGAATGCCA	TCCTCGCGTTCACTGTCGTCCCTTTATGTGTTCATAGTAGTCATAAGGCACGCGGTGAATGCCAAGAGG
pxy-mir-12-5p	457	843	840	814		50.9	81.03	102.7	84.29		TGAGTATTACTTCAGGTACT	TCTGAGTATTACTTCAGGTACTGGTGTCATTGATAAAGGATGCGCGGCATGATAGAGCGCTCAGCCTTTGCATTTCAAACAGACTGATTTGTAAAAAATATATACTTACA
pxy-mir-137-3p	25	21	8	18		2.78	2.02	0.98	1.86		TTATTGCTTGAGAATACACGTAG	TAACTTGGAGGTCACGTGTATTCTTGGGGAATTAACACACATTGTGAGATGTTATTGCTTGAGAATACACGTAGCTGACAGGG
pxy-mir-13b-3p	143	72	112	203		15.93	6.92	13.69	21.02		TATCACAGCCATTTTTGACGAGT	CATGGTCCATTCGCAAAAACGGCTGTGCAAATGTGTCTTTAGTATCATATCACAGCCATTTTTGACGAGTTGGACTATGT
pxy-mir-13b-5p	3224	7507	8859	7404		359.1	721.61	1083.1	766.65		TCGCAAAAACGGCTGTGCAAATG	CATGGTCCATTCGCAAAAACGGCTGTGCAAATGTGTCTTTAGTATCATATCACAGCCATTTTTGACGAGTTGGACTATGT
pxy-mir-1-3p	801762	716105	944458	809506		89302.1	68835.7	115470	83821		TGGAATGTAAAGAAGTATGGAG	CTAGCGCTAGTTCCGTGCTTCCTTACTTCCCATAGTGCTTATCGATCGTATGGAATGTAAAGAAGTATGGAGCTGCGC
pxy-mir-14a-3p	711	573	510	494		79.19	55.08	62.35	51.15		TCAGTCTTTTTCTCTTTCTTAT	AGTTTGTCGTATGGGGAGAGAAATCGACTTAGACTTTGTTTTGTATCAGTCAGTCTTTTTCTCTTTCTTATATGATAGACTTCA
pxy-mir-14b-3p	550	403	488	442		61.26	38.74	59.66	45.77		TCAGTCTTTTTCTCTCTCCTAT	AATGCCTTTTGTGTCGGGGGGAGAGATTGACTTGACTGTTTAATTCAGTCAGTCTTTTTCTCTCTCCTATATAATCGGTAT
pxy-mir-14b-5p	133	47	59	43		14.81	4.52	7.21	4.45		CGGGGGGAGAGATTGACTTGACT	AATGCCTTTTGTGTCGGGGGGAGAGATTGACTTGACTGTTTAATTCAGTCAGTCTTTTTCTCTCTCCTATATAATCGGTAT
pxy-mir-184-3p	63470	72144	100606	85490		7069.43	6934.86	12300.1	8852.14		TGGACGGAGAACTGATAAGGGC	AATGTATTGACGGGCCCTTGTCATTTCTTTGGCCCTGTGTGCCTAATACTACTGGACGGAGAACTGATAAGGGCTTGTCTTGCATA
pxy-mir-190-5p	1568	1742	2510	2473		174.65	167.45	306.87	256.07		AGATATGTTTGATATTCTTGGTTG	AGAAGCCATGTCGCGGGCAGTCAGATATGTTTGATATTCTTGGTTGTGTCCAGTTCATTCACCCGAGAATCAAACATATTAGTACTGACCGCGACTTCACTTC
pxy-mir-193-3p	13	2	3	6		1.45	0.19	0.37	0.62		TACTGGCCTGCTAAGTCCCAAG	GTCCATCCTGTGGCGAGGGTCTTAGCGGTCGAGTGGGCGTTCCCTTCCCTACTGGCCTGCTAAGTCCCAAGCCTCGGGGTGGAA
pxy-mir-2525-3p	236	253	471	190		26.29	24.32	57.58	19.67		TCTGGCGGCAACTGTTGTGGAC	TGCCAGCGTCCAGTGGCAACAGTTGCCAACAGACATTTTGAAACCTGGTTTTTCTGGCGGCAACTGTTGTGGACAGGACGCTGTAA
pxy-mir-252-5p	595	669	1118	879		66.27	64.31	136.69	91.02		CTAAGTACTAGTGCCGCAGGAG	AGAACTAAATCTTGTTCCTAAGTACTAGTGCCGCAGGAGTGTTTTTACTATCTCCTGCTGCTTAAGTGCTTATCAAGAAGTATTTAGTGCT
pxy-mir-263-5p	21	18	16	29		2.34	1.73	1.96	3		CTTGGCACTGGGAGAATTCACAG	TGGCAACCCTGTCCCTTGGCACTGGGAGAATTCACAGGAGTTATAAGAAATACCCGTGAATTTCCTGATGCCTTAGCTCAGGGTTGCCA
pxy-mir-274-3p	68	110	98	119		7.57	10.57	11.98	12.32		CTCGTTTTGATGATCGCAAAATT	TGTGTTAGACGAAGTTGGTTTGTGACCGTCACTAACGGGCAGTAGTCTATGGTTTGCTCGTTTTGATGATCGCAAAATTAACTCGCTTGACTAT
pxy-mir-274-5p	134	71	96	140		14.93	6.82	11.74	14.5		TTTGTGACCGTCACTAACGGGCA	TGTGTTAGACGAAGTTGGTTTGTGACCGTCACTAACGGGCAGTAGTCTATGGTTTGCTCGTTTTGATGATCGCAAAATTAACTCGCTTGACTAT
pxy-mir-2755-3p	19394	26267	27664	26930		2160.15	2524.92	3382.2	2788.49		CACCCTGTCAGACCATACTTGTT	GGTGGCTCAAGGTGGCCTTGCAGCGTGTTTTCTATAGGTTTGCACCCTGTCAGACCATACTTGTTCTAA
pxy-mir-2756-5p	3816	7403	10390	7599		425.03	711.61	1270.28	786.85		TCCCTGTAGCTGCTTAGGGGCG	CGAGCGCAGGGCGCGGTCCCTGTAGCTGCTTAGGGGCGTTGCCTCCGCCCCCGAGTGCCTACAGCGACTGTGCCCTGCGCATA
pxy-mir-2763-3p	75	49	41	89		8.35	4.71	5.01	9.22		TATTATGCTCATTACTTTGGAT	TCTACAACGTCCCCAAAGTAGTGAACGTAATTTATCGTGAGCCCGGCAATAGATATTATGCTCATTACTTTGGATATGTTGTACGAA
pxy-mir-276-3p	4561	6000	11108	7393		508.01	576.75	1358.07	765.51		TAGGAACTTCATACCGTGCTCT	CGATAGGTATTAACCACTAGCGAGGTATAGAGTTCCTACGTGATGATATTGTAGGAACTTCATACCGTGCTCTTGGGAAGCCTAAGT
pxy-mir-276-5p	1173	993	1212	955		130.65	95.45	148.18	98.89		AGCGAGGTATAGAGTTCCTACG	CGATAGGTATTAACCACTAGCGAGGTATAGAGTTCCTACGTGATGATATTGTAGGAACTTCATACCGTGCTCTTGGGAAGCCTAAGT
pxy-mir-2767-5p	972	984	1130	639		108.26	94.59	138.15	66.17		CAAGTAAATCTCGTGCGGCTG	TTTATTTCGTAGTCGTCTCAAGTAAATCTCGTGCGGCTGCTGTTTCATCCACAGGCGCTCTAGATTTCCTTCTGATGACTATGGAATTCC
pxy-mir-2768-3p	26	51	94	67		2.9	4.9	11.49	6.94		ATTGGTTAAGATATTGCATCAT	TAGGGTCTGATGAATTGGGAGGCTTGGTGGGGTCGGTGCTGGCTGGTGTCGCCGATTCGGTTCCCAATATTGATTGGTTAAGATATTGCATCATTTCATCGGGTATCACCAGCTTGTTTTCCACCATTT
pxy-mir-278-3p	4487	4410	5894	4678		499.77	423.91	720.6	484.39		TCGGTGGGATCTTCGTCCGTTT	AGTATCAAGTGCTACGCCCGGACGAACTTCCCAGATCGGCCGGTGCTCGGGTCGGTGGGATCTTCGTCCGTTTGTATCGCTTATACGT
pxy-mir-278-5p	4032	4280	5170	4338		449.09	411.42	632.08	449.18		CCCGGACGAACTTCCCAGATCG	AGTATCAAGTGCTACGCCCGGACGAACTTCCCAGATCGGCCGGTGCTCGGGTCGGTGGGATCTTCGTCCGTTTGTATCGCTTATACGT
pxy-mir-2796-3p	3571	3379	3474	3164		397.75	324.81	424.73	327.62		GTAGGCCGGCGGAAACTACTTGC	AGAAGATGAGAGTAGTCGGCAGGGGTTTCTTTCGGCCTTCAGCGTGTCTGTAGTCTGTAGGCCGGCGGAAACTACTTGCTGGATGCTCTCCATCATCA
pxy-mir-2796-5p	9	4	6	10		1	0.38	0.73	1.04		AGGGGTTTCTTTCGGCCTTCAG	AGAAGATGAGAGTAGTCGGCAGGGGTTTCTTTCGGCCTTCAGCGTGTCTGTAGTCTGTAGGCCGGCGGAAACTACTTGCTGGATGCTCTCCATCATCA
pxy-mir-279a-3p	2297	4191	5444	3289		255.85	402.86	665.58	340.56		TGACTAGATCCACACTCATCCA	TCAATTTCTTTCGATGAGTGGAGGTTTAGTGCATGTTCTTGGTACACCATGACTAGATCCACACTCATCCATGGAAGTTGC
pxy-mir-279a-5p	70	31	76	60		7.8	2.98	9.29	6.21		GATGAGTGGAGGTTTAGTGCATG	TCAATTTCTTTCGATGAGTGGAGGTTTAGTGCATGTTCTTGGTACACCATGACTAGATCCACACTCATCCATGGAAGTTGC
pxy-mir-279b-3p	1148	1875	2108	1852		127.87	180.23	257.72	191.77		TGACTAGATTTTCACTCATCCT	TTTCTCTTCTGGACGATGAGTGAATTTTTAGTTCACGTTTTGACAATACCGTGACTAGATTTTCACTCATCCTCTATGGGAGCGA
pxy-mir-279c-3p	6182	10155	15919	12591		688.57	976.15	1946.26	1303.75		TGACTAGATCCATACTCGTCTG	ATATTTGTGGGCGAGTTTGCTTCTGGTTCATGTATTATTGATACTCATGACTAGATCCATACTCGTCTGCAGC
pxy-miR-281-3p	6	6	12	14		0.67	0.58	1.47	1.45		CTGTCATGGAGTTGCTCTCTT	TCTGTTAATGAAGAGAGCTATCCGTCGACAGTATTGACCATAAAAACTGTCATGGAGTTGCTCTCTTTATGAACGG
pxy-miR-281-5p	16454	21275	28269	23758		1832.68	2045.06	3456.17	2460.04		AAGAGAGCTATCCGTCGACAGT	TCTGTTAATGAAGAGAGCTATCCGTCGACAGTATTGACCATAAAAACTGTCATGGAGTTGCTCTCTTTATGAACGG
pxy-mir-282-3p	97	7	18	18		10.8	0.67	2.2	1.86		ACATAGCCTGTTAGAGGTTACG	GCCCCGGGACCTTGACCTAGCCTCTCCTTGGCTTTGTCTGTGTCGTTCACTTCAGACATAGCCTGTTAGAGGTTACGTTAAACCCACGGCT
pxy-mir-282-5p	189	207	1092	1201		21.05	19.9	133.51	124.36		TAGCCTCTCCTTGGCTTTGTCT	GCCCCGGGACCTTGACCTAGCCTCTCCTTGGCTTTGTCTGTGTCGTTCACTTCAGACATAGCCTGTTAGAGGTTACGTTAAACCCACGGCT
pxy-mir-283-3p	9	11	16	13		1	1.06	1.96	1.35		CAGAGTGCTAGTTGGTATCCA	TAAATATCAGCTGGTAATTCTGGGGTTAGACTCCCCCAGAGTGCTAGTTGGTATCCA
pxy-mir-283-5p	26	32	36	45		2.9	3.08	4.4	4.66		AAATATCAGCTGGTAATTCTGGG	TAAATATCAGCTGGTAATTCTGGGGTTAGACTCCCCCAGAGTGCTAGTTGGTATCCA
pxy-mir-285-3p	399	183	236	342		44.44	17.59	28.85	35.41		TAGCACCATTCGAATTCAGTGC	ACGTGGATCCATTATTTGACAACTGTATTCGAGTGCGTGAAAGAGTTTTACATCATCTAGCACCATTCGAATTCAGTGCTCGAATTTGGACGCCCTGCG
pxy-mir-2a-3p	111	93	135	206		12.36	8.94	16.51	21.33		TATCACAGCCAGCTTTGTTGACT	ATATTGAATCCGGTGAAGGCAGCAAAGCGGCTGTGACTTATGTCTTCCATATCATATCACAGCCAGCTTTGTTGACTTTACTGATTTGAATT
pxy-mir-2a-5p	5733	9246	11330	11505		638.55	888.77	1385.21	1191.3		GCAGCAAAGCGGCTGTGACTT	ATATTGAATCCGGTGAAGGCAGCAAAGCGGCTGTGACTTATGTCTTCCATATCATATCACAGCCAGCTTTGTTGACTTTACTGATTTGAATT
pxy-mir-2b-3p	704	891	1173	938		78.41	85.65	143.41	97.13		TCACAGCCAGCTTTGATGAGCA	GCGATGTGGCCGCGCCGTCAAAGCCGGTTGATCATAGGTCATTGCGCAGCTATCACAGCCAGCTTTGATGAGCACGGCCGCATTGC
pxy-mir-2b-5p	18	17	41	38		2	1.63	5.01	3.93		CCGTCAAAGCCGGTTGATCAT	GCGATGTGGCCGCGCCGTCAAAGCCGGTTGATCATAGGTCATTGCGCAGCTATCACAGCCAGCTTTGATGAGCACGGCCGCATTGC
pxy-mir-306-3p	88	25	64	44		9.8	2.4	7.82	4.56		AGAGCTGTCTGGTGCCTCAACA	TAACGCAGGTCCATTCCAGGTACTAGGTGACTCTGAGTGGTTGAATATCTCAGAGCTGTCTGGTGCCTCAACATGGATCTCGGTA
pxy-mir-306-5p	10064	11368	12733	6001		1120.95	1092.75	1556.74	621.38		CCAGGTACTAGGTGACTCTGA	TAACGCAGGTCCATTCCAGGTACTAGGTGACTCTGAGTGGTTGAATATCTCAGAGCTGTCTGGTGCCTCAACATGGATCTCGGTA
pxy-mir-307-3p	109	96	219	331		12.14	9.23	26.77	34.27		TCACAACCTCCTTGAGTGAGCGA	CCGGTGACTCACTCAACCTGGGTGTGATGTGTGCACTCGCGGCGCAGCCCATCACAACCTCCTTGAGTGAGCGACCGT
pxy-mir-308-3p	3557	329	619	1026		396.19	31.63	75.68	106.24		AATCACAGGATAATACTGCGA	ATGCGCAGTATTATTCCAGTGAATGTGTTTCAGCTACAATCACAGGATAATACTGCGAGT
pxy-mir-308-5p	84	233	255	231		9.36	22.4	31.18	23.92		CGCAGTATTATTCCAGTGAATGT	ATGCGCAGTATTATTCCAGTGAATGTGTTTCAGCTACAATCACAGGATAATACTGCGAGT
pxy-mir-31-5p	34112	28520	37975	25869		3799.47	2741.49	4642.83	2678.63		AGGCAAGATGTCGGCATAGCTGA	CTGGGAAGGCAAGATGTCGGCATAGCTGATTGATGTGATATACGGCTGTGTCACATCGAGCCAGCTCAA
pxy-mir-3338-3p	9	10	10	19		1	0.96	1.22	1.97		CATGTACTTACTTTGTTTGTTCT	ATAGAGTAGTTCACAGCAAACACAGTAGGGTGCAATGCTAAAGACCAATCATGCATGTACTTACTTTGTTTGTTCTGAAACATTCTAACGA
pxy-mir-316-5p	13	21	18	20		1.45	2.02	2.2	2.07		TGTCTTTTTCCGCTTTGCTGCTG	CATAAATTTGTCTTTTTCCGCTTTGCTGCTGATTTAGTTCATGTCAACAGCAAAGTGAAAAGGTCTCCTTTATGA
pxy-mir-317-3p	757	2313	2782	2503		84.32	222.34	340.13	259.18		TGAACACAGCTGGTGGTATC	TCGGCTATCGAACGACCGGGTGCCACGCTGTGCTCCCTCAGGTTTCATTGCGAGTGAACACAGCTGGTGGTATCTCAGTTGTTCCCTAGTT
pxy-mir-33-5p	100	38	48	72		11.14	3.65	5.87	7.46		GTGCATTGTAGTTGCATTGCA	ACTATTACGGAAGTGCATTGTAGTTGCATTGCACTTGTACTATTGTGCAATATTACTACAAGGCAACCTTCGCATTAGTT
pxy-mir-34-3p	7	34	39	24		0.78	3.27	4.77	2.49		AGCCGCTAGCGACACTGCTCCG	ACGGGTAGACCGCGTTGGCAGTGTGGTTAGCTGGTTGTTGTTGACATCCAACAGCCGCTAGCGACACTGCTCCGGCGTTCACCCGA
pxy-mir-34-5p	561	2823	2833	2821		62.49	271.36	346.36	292.1		TGGCAGTGTGGTTAGCTGGTTGT	ACGGGTAGACCGCGTTGGCAGTGTGGTTAGCTGGTTGTTGTTGACATCCAACAGCCGCTAGCGACACTGCTCCGGCGTTCACCCGA
pxy-mir-375-3p	24	50	87	77		2.67	4.81	10.64	7.97		TTTGTTCGCCCCGGCTCGTGTCG	AGGGTGCGGCGACCCGAGCGGTTTGAGCAAACTATTTGGTAGTTTAGTTTGTTCGCCCCGGCTCGTGTCGCTGGGCCCGGC
pxy-mir-375-5p	87	214	234	157		9.69	20.57	28.61	16.26		ACCCGAGCGGTTTGAGCAAACTA	AGGGTGCGGCGACCCGAGCGGTTTGAGCAAACTATTTGGTAGTTTAGTTTGTTCGCCCCGGCTCGTGTCGCTGGGCCCGGC
pxy-mir-6307-3p	24	41	36	33		2.67	3.94	4.4	3.42		CAAGCTCGAACTTTTCCTGCGC	TCAGGGGTGCGGGAAAAGTCCGCCTTTGACGTCCCACTAACGGTCAAGCTCGAACTTTTCCTGCGCCACCGTG
pxy-mir-71-3p	35	26	61	50		3.9	2.5	7.46	5.18		TCTCACTACCTTGTCTTTCATG	CGCTCTAGCCATATGAAAGACATGGGTAGTGAGATGTCCAAGTACATCAAAAATTCTCACTACCTTGTCTTTCATGTGGACTGAGCA
pxy-mir-71-5p	666	1142	1327	1021		74.18	109.77	162.24	105.72		TGAAAGACATGGGTAGTGA	CGCTCTAGCCATATGAAAGACATGGGTAGTGAGATGTCCAAGTACATCAAAAATTCTCACTACCTTGTCTTTCATGTGGACTGAGCA
pxy-mir-745-3p	276	65	148	269		30.74	6.25	18.09	27.85		TAGCTGCCTAGCGAAGGGCAAC	TCATGTCAGTTGCGGCTCATCGTCTGGCACTTTGCTTGTTAATATCGCTAGCTGCCTAGCGAAGGGCAACAAATGACAGAG
pxy-mir-745-5p	6	6	13	10		0.67	0.58	1.59	1.04		CGGCTCATCGTCTGGCACTTTGC	TCATGTCAGTTGCGGCTCATCGTCTGGCACTTTGCTTGTTAATATCGCTAGCTGCCTAGCGAAGGGCAACAAATGACAGAG
pxy-mir-750-3p	986	1256	1466	1102		109.82	120.73	179.23	114.11		CCAGATCTAACTTTCCAGCTCA	CAAGGCTCCACGTCTGAGTTGGACAGGGGATCTAGACAGTTCGCAACATACTTCTGCCAGATCTAACTTTCCAGCTCACGCGTGGAGCCAAC
pxy-mir-750-5p	21	38	30	17		2.34	3.65	3.67	1.76		AGTTGGACAGGGGATCTAGACA	CAAGGCTCCACGTCTGAGTTGGACAGGGGATCTAGACAGTTCGCAACATACTTCTGCCAGATCTAACTTTCCAGCTCACGCGTGGAGCCAAC
pxy-mir-79-3p	547	310	367	317		60.93	29.8	44.87	32.82		ATAAAGCTAGATTACCAAAGCA	CACCGCGCCGGCGCTTTGGCGATTTAGCTCCATGACGTGTCGCAAGCTCATAAAGCTAGATTACCAAAGCACCGTCCGTGCTGGTA
pxy-mir-7b-5p	69	52	102	109		7.69	5	12.47	11.29		TGGAAGACTAGTGATTTTGTTGTT	CAAGAGGCGTCGATTGCCCCGAGTTGTATGGAAGACTAGTGATTTTGTTGTTTTATTGAATTAACAAGGAATCACTAATCTCCCTACAAAGCGGTGGCCCTTGCTTCGGA
pxy-mir-8489a-3p	2406	3977	5048	4461		267.99	382.29	617.17	461.92		CAAATTCAGAGGTAACGGCACA	AAATGGCCAATTTAGTGGCCGTTACCTCTGAGCTTGTATGTCCATAAATTCATCCAAATTCAGAGGTAACGGCACACTACATTAGGCTACTG
pxy-mir-8494-3p	103	107	122	101		11.47	10.29	14.92	10.46		CTGACAAACCCAGTAGAGAAAT	AATGATAAGGCATCTTCTTCTCTACTGAGTCTGGCAGTGGTTTTAATTTAATATTCACTGACAAACCCAGTAGAGAAATAGATTACTTATTTTA
pxy-mir-8494-5p	50	28	47	95		5.57	2.69	5.75	9.84		CTTCTCTACTGAGTCTGGCAGTG	AATGATAAGGCATCTTCTTCTCTACTGAGTCTGGCAGTGGTTTTAATTTAATATTCACTGACAAACCCAGTAGAGAAATAGATTACTTATTTTA
pxy-mir-8495-3p	623	623	882	481		69.39	59.89	107.83	49.81		CTGGGGCATGTCAAGACTCGGC	AATGGAAGAATGCTGTGGTGGAGCAGAGTCTTGACATGTTCCAACGTGTTGTCGGTGCCGCTGGGGCATGTCAAGACTCGGCTGCATCACGGCGATGGCCTCG
pxy-mir-8495-5p	458	1064	1418	880		51.01	102.28	173.36	91.12		AGAGTCTTGACATGTTCCAACG	AATGGAAGAATGCTGTGGTGGAGCAGAGTCTTGACATGTTCCAACGTGTTGTCGGTGCCGCTGGGGCATGTCAAGACTCGGCTGCATCACGGCGATGGCCTCG
pxy-mir-8499a-5p	16	112	224	72		1.78	10.77	27.39	7.46		ACATCGACCAATGAAACTGCAT	ACTGCGAGGTAAACATCGACCAATGAAACTGCATCAAACGCTCATGCAATTTCATTGGTTGATGATTTCCTCGCTCA
pxy-mir-8502-3p	54	64	94	42		6.01	6.15	11.49	4.35		CAGGATGTCGGCATTCAGCGT	TTGCAAGGTTTAGTCGCTGAATGCCGACATTCTGTAAGTAATAGTAATTTTCCAGGATGTCGGCATTCAGCGTCGAAGCCCTTTGCAATA
pxy-mir-8506-3p	706	822	1107	995		78.64	79.01	135.34	103.03		TTAGGTGTGAGGGTCACAGCT	ATGCCGCCTGTGACTCTCACACCTGGTACGTTCGTGGATGCTATTAGGTGTGAGGGTCACAGCTAGTTTGGTGGAGG
pxy-mir-8506-5p	31	38	19	15		3.45	3.65	2.32	1.55		CCTGTGACTCTCACACCTGGTA	ATGCCGCCTGTGACTCTCACACCTGGTACGTTCGTGGATGCTATTAGGTGTGAGGGTCACAGCTAGTTTGGTGGAGG
pxy-mir-8507-3p	430	738	1552	1019		47.89	70.94	189.75	105.51		CAGCATATCCAAAAACTCATCTG	ATGGCAATGGCCGCCTTGTCAGGGGGTTTTTGGATACGCAGAATGTTTTGTCATACATCCAGCATATCCAAAAACTCATCTGATAATTTGGCCTCTGCGTC
pxy-mir-8507-5p	67	141	418	195		7.46	13.55	51.1	20.19		GGGGGTTTTTGGATACGCAGAA	ATGGCAATGGCCGCCTTGTCAGGGGGTTTTTGGATACGCAGAATGTTTTGTCATACATCCAGCATATCCAAAAACTCATCTGATAATTTGGCCTCTGCGTC
pxy-mir-8509-3p	75	73	62	70		8.35	7.02	7.58	7.25		AGTGGAAAAGAGGATCTGTAGA	CAAGCCAAAACTCCCGGATCGGTTTATAAATCCTCTTTTGCACTGAATGGGCATGCTCAGTGGAAAAGAGGATCTGTAGATCGATCCGGGTATGCGCAAC
pxy-mir-8509-5p	8	9	6	10		0.89	0.87	0.73	1.04		TATAAATCCTCTTTTGCACTGA	CAAGCCAAAACTCCCGGATCGGTTTATAAATCCTCTTTTGCACTGAATGGGCATGCTCAGTGGAAAAGAGGATCTGTAGATCGATCCGGGTATGCGCAAC
pxy-mir-8520-3p	2	15	17	12		0.22	1.44	2.08	1.24		CTTCGCCAGAGAGTCGCATAGT	CTTAGCCCCTTCTCCCACTATACGACTCTCTGGCGATGCCACAGCGACTACGACTGGCTTCGCCAGAGAGTCGCATAGTGGGAGATGGGGTTTAA
pxy-mir-8520-5p	7	22	30	17		0.78	2.11	3.67	1.76		TATACGACTCTCTGGCGATGCC	CTTAGCCCCTTCTCCCACTATACGACTCTCTGGCGATGCCACAGCGACTACGACTGGCTTCGCCAGAGAGTCGCATAGTGGGAGATGGGGTTTAA
pxy-mir-8521-3p	20	28	50	56		2.23	2.69	6.11	5.8		CTTGTCCCGAATTTTGACTCGGCC	GTTCTTGTCTCTGGCGCGGCAGTCAGAATTCGGGACAAGCCCGGAGCGGTGGCTTGTCCCGAATTTTGACTCGGCCAAATCAAAAC
pxy-mir-8522-3p	3	2	10	2		0.33	0.19	1.22	0.21		ATTTGCCGAAGGTTCTGATACC	GAAAATACAGACCGTCTCGGAACCTTCGGCAAATGATGGTAAACGTCTCATTTGCCGAAGGTTCTGATACCAACTGTATTCAC
pxy-mir-8525-5p	12	3	10	15		1.34	0.29	1.22	1.55		TCCTGTATGTGAACAACATAACTG	GACTATGTGGTGCCGTGTCCTGTATGTGAACAACATAACTGTAAGTACAACCAGTTGTTTTTCACATATAGAATACGGCGCCATATTGA
pxy-mir-8527-3p	25	15	37	24		2.78	1.44	4.52	2.49		CTATGAGAAAGCACGTAACAGT	GCGGAGGACGCGGCACTACGAGCTTTCTCGTAGCACGGGCCAGTCCTGCTATGAGAAAGCACGTAACAGTAATAAATCCTCAGA
pxy-mir-8529-5p	3	12	3	3		0.33	1.15	0.37	0.31		TCAGTCTCTGTATTCTCCCTTCA	GCTGCCCTTAGGGTCAGTCTCTGTATTCTCCCTTCACAGTCAATATCATACCTGAAGGAGGATATTGAGGCTTATCCTACGGGCACG
pxy-mir-8530-3p	9	18	23	11		1	1.73	2.81	1.14		TAAGGTCATCACGTTTTGTCC	GCTGGCGGGCGGTGCGGACAGATCGTGATGGCCTTAGACTTTCGTAGATCTAAGGTCATCACGTTTTGTCCCTACCGTCCAGCCGAA
pxy-mir-8530-5p	28	54	82	38		3.12	5.19	10.03	3.93		ACAGATCGTGATGGCCTTAGA	GCTGGCGGGCGGTGCGGACAGATCGTGATGGCCTTAGACTTTCGTAGATCTAAGGTCATCACGTTTTGTCCCTACCGTCCAGCCGAA
pxy-mir-8533-3p	15	7	14	8		1.67	0.67	1.71	0.83		TTCTAGAGGATCTTGGGCGCGC	GTCGTTTGTTGTGTCGATGGGCAAGCCCAAAATCCACTAGAAAGGGCGAGAAAGAATTCTAGAGGATCTTGGGCGCGCGTACTCGACACTACTGAACTAC
pxy-mir-8536b-3p	372	742	1111	692		41.43	71.32	135.83	71.65		CCTATCTCAGCTATGTCACTA	TAATCTGACATTAGTCAGTGACATAGCTGGGATAAGTTAGTGTGAAATGAAACCTATCTCAGCTATGTCACTATCTCGTGTCAGGAAT
pxy-mir-8536b-5p	8	18	23	17		0.89	1.73	2.81	1.76		GTGACATAGCTGGGATAAGTT	TAATCTGACATTAGTCAGTGACATAGCTGGGATAAGTTAGTGTGAAATGAAACCTATCTCAGCTATGTCACTATCTCGTGTCAGGAAT
pxy-mir-8539-5p	168	210	179	167		18.71	20.19	21.88	17.29		AGTAATTTCCAGATAAACGTA	TATGTAATTAGTGGCGGAGTAATTTCCAGATAAACGTACGTCTTTATATCTACGTTTATTTGGAAACTATCCCGGCACAATTACCAT
pxy-mir-8544-3p	14	21	27	17		1.56	2.02	3.3	1.76		AATGTAGCTCACAAAGCGTTCA	TGCGGCGCCGCTATGAACGCTTTGTGAGCTACATTATACATTCAACTAAATAATGTAGCTCACAAAGCGTTCAAGTCGGCACCAAG
pxy-mir-8544-5p	16	33	44	31		1.78	3.17	5.38	3.21		AACGCTTTGTGAGCTACATTAT	TGCGGCGCCGCTATGAACGCTTTGTGAGCTACATTATACATTCAACTAAATAATGTAGCTCACAAAGCGTTCAAGTCGGCACCAAG
pxy-mir-87-3p	99	72	104	95		11.03	6.92	12.72	9.84		GTGAGCAAACTTTCAGGTGTGT	CACTGATGGGCCTGAACTTTTTGCTCTAACCTGTGTTGGACTAGGTGAGCAAACTTTCAGGTGTGTTAGTGC
pxy-mir-927-3p	21	25	38	30		2.34	2.4	4.65	3.11		CAAAGCGTTTGGATTCTAAAA	AGATGTTAACCAAGAAGGAGTGAAAGAAGCTGTCCAGTTTTAGAATTCCTACGCTTTACCGTTGCCAAGTATGTGGGCAAAGCGTTTGGATTCTAAAACTGGTCTCTTCACATCGCACCGCCTGAAGACAAGAACAACA
pxy-mir-927-5p	10	20	17	20		1.11	1.92	2.08	2.07		TTTAGAATTCCTACGCTTTACC	AGATGTTAACCAAGAAGGAGTGAAAGAAGCTGTCCAGTTTTAGAATTCCTACGCTTTACCGTTGCCAAGTATGTGGGCAAAGCGTTTGGATTCTAAAACTGGTCTCTTCACATCGCACCGCCTGAAGACAAGAACAACA
pxy-mir-92a-3p	528	557	973	1492		58.81	53.54	118.96	154.49		TATTGCACCAGTCCCGGCCTAT	TGTGTGTATGGGCGGTGACTGTTGCTATATTCGGTTTTAGCGCGATATTGCACCAGTCCCGGCCTATCCACGC
pxy-mir-92a-5p	32	31	35	23		3.56	2.98	4.28	2.38		GGGCGGTGACTGTTGCTATATT	TGTGTGTATGGGCGGTGACTGTTGCTATATTCGGTTTTAGCGCGATATTGCACCAGTCCCGGCCTATCCACGC
pxy-mir-92b-3p	154	229	301	232		17.15	22.01	36.8	24.02		AATTGCACCAATCCCGGCCTGC	AGCGGTGGTCTGGCTAGGACGTGATTCGGTGTAACCCTTGTGTTTCCCGATCAAATTGCACCAATCCCGGCCTGCCTTCGGCCACCGCC
pxy-mir-92b-5p	2938	3429	2260	5718		327.24	329.61	276.31	592.08		AGGACGTGATTCGGTGTAACCCT	AGCGGTGGTCTGGCTAGGACGTGATTCGGTGTAACCCTTGTGTTTCCCGATCAAATTGCACCAATCCCGGCCTGCCTTCGGCCACCGCC
pxy-mir-932-3p	10	8	14	11		1.11	0.77	1.71	1.14		TGCAAGCAGTGCGGAAGTGAGG	AGACCTCAATTCCGTAGTGCATTGCAGTAAGTAATGACACCTGCAAGCAGTGCGGAAGTGAGGTGGAG
pxy-mir-965-3p	47	53	111	65		5.23	5.09	13.57	6.73		TAAGCGTATAGCTTTTCCCCT	ATCAGCTGTATTACTGAGGGAGAAGTTATATCGCTGTATGTATTATGTGCACTATCATAAGCGTATAGCTTTTCCCCTTAGTGGTACAGCTATC
pxy-mir-965-5p	92	74	158	115		10.25	7.11	19.32	11.91		GGGAGAAGTTATATCGCTGTATG	ATCAGCTGTATTACTGAGGGAGAAGTTATATCGCTGTATGTATTATGTGCACTATCATAAGCGTATAGCTTTTCCCCTTAGTGGTACAGCTATC
pxy-mir-970-3p	2163	2744	3734	2476		240.92	263.77	456.52	256.38		TCATAAGACACACGCGGCTCT	GCTGGGCCGAGCCTTGCGTGTGATCTTATTGGTAGTGTGGCTTGGAAACTATCATAAGACACACGCGGCTCTGTCCGCC
pxy-mir-970-5p	11	3	4	15		1.23	0.29	0.49	1.55		AGCCTTGCGTGTGATCTTATTGGTA	GCTGGGCCGAGCCTTGCGTGTGATCTTATTGGTAGTGTGGCTTGGAAACTATCATAAGACACACGCGGCTCTGTCCGCC
pxy-mir-993-3p	815	929	949	1001		90.78	89.3	116.02	103.65		GAAGCTCGTCTCTACAGGTATCT	CGTGATCTACCCTGTAGATCCGGGCTTTTGTAGTTTTGTTCCTCATCAGAAGCTCGTCTCTACAGGTATCTCACGGCTGGG
pxy-mir-993-5p	1604	420	668	1242		178.66	40.37	81.67	128.6		TACCCTGTAGATCCGGGCTTTT	CGTGATCTACCCTGTAGATCCGGGCTTTTGTAGTTTTGTTCCTCATCAGAAGCTCGTCTCTACAGGTATCTCACGGCTGGG
pxy-mir-9a-5p	4070	4046	6476	5624		453.33	388.92	791.76	582.34		TCTTTGGTTATCTAGCTGTATGA	GTAGTAGATTGGTTAATTATCTTTGGTTATCTAGCTGTATGAGTAATATAGACATCATAAAGCTAGGTTACCGGAGTTAAGTGCCGTCTATGTC
pxy-mir-9b-3p	413	401	420	290		46	38.55	51.35	30.03		TAAAGTTATGGTACCGAAGTC	TGAAGCTGCATGGGCGCGGCTCGGCTCTTTGGTATCCTAGCTGTAGGCGTTTACGAAGCGGCCTAAAGTTATGGTACCGAAGTCCCGGGCCTCGCCATTCGCTACG
pxy-mir-9b-5p	1472	1512	1740	971		163.95	145.34	212.73	100.54		TCTTTGGTATCCTAGCTGTAGG	TGAAGCTGCATGGGCGCGGCTCGGCTCTTTGGTATCCTAGCTGTAGGCGTTTACGAAGCGGCCTAAAGTTATGGTACCGAAGTCCCGGGCCTCGCCATTCGCTACG
pxy-mir-8491	15	121	111	95		1.67	11.63	13.57	9.84		AGTAGATAGTCAGGTAAACGA	AGTAGATAGTCAGGTAAACGAACGTGCCAGCCTCGTTTGCCTTATTATCAACTCC
pxy-mir-8514	56	36	81	86		6.24	3.46	9.9	8.9		ACAGCGATACGGCTTTTCGCTT	GCGAGAAGCCGTATCGTTGCGAGTTGAGTGCGTCACAGCGATACGGCTTTTCGCTT
pxy-mir-8505	-	16	36	19		-	1.54	4.4	1.97		CCTCCATAGACTCTAGATTAAC	TAATCTAGAATCTATGGAGGCGTAGGGGTCCAACCCTAATCCTCCATAGACTCTAGATTAAC
