# Supplementary material for: Genome-Wide Identification of Destruxin A-Responsive Immunity-Related MicroRNAs in Diamondback Moth, Plutella xylostella
Source: Front Immunol. 2018 Feb 8;9:185. doi: 10.3389/fimmu.2018.00185 (PMC5809476; doi:10.3389/fimmu.2018.00185)
Supplement: Supplementary file 4 [file Table_4.xlsx]

## Sheet: Sheet1
Table S4: Expression profiles of destruxin A-responsive known miRNAs whose precursor sequences were not found in Plutella xylostella genome
miRNA name	Count					Transcripts per million (TPM)				Mature Squence
	CK	2 h	4 h	6 h		CK	2 h	4 h	6 h
bantam-3p	688	983	967	1146		76.63	94.49	118.23	118.66	TGAGATCATTGTGAAAGCTGATT
bantam-5p	17	18	10	10		1.89	1.73	1.22	1.04	CTGGTTTTCATAATGATTTGACAG
miR-2-3p	194	241	320	291		21.61	23.17	39.12	30.13	TATCACAGCCAGCTTTGATGAGCGG
miR-8-3p	19619	23581	23028	24142		2185.21	2266.73	2815.41	2499.81	TAATACTGTCAGGTAAAGATGT
miR-8-5p	10057	16596	16024	13760		1120.17	1595.29	1959.1	1424.79	CATCTTACCGGGCAGCATTAGA
miR-72-5p	407	635	888	378		45.33	61.04	108.57	39.14	AGGCAAGATGTTGGCATAGC
miR-133-5p	308	256	917	699		34.31	24.61	112.11	72.38	TTGGTCCCCTTCAACCAGCTGT
miR-210-3p	12	5	7	9		1.34	0.48	0.86	0.93	CTTGTGCGTGTGACAGCGGCT
miR-275-3p	40600	86258	123307	79191		4522.12	8291.57	15075.5	8199.9	TCAGGTACCTGAAGTAGCGCGC
miR-277-3p	26	4	7	4		2.9	0.38	0.86	0.41	CGTGCCAGGAGTGCGTTTGCA
miR-277-5p	165	216	180	200		18.38	20.76	22.01	20.71	TAAATGCACTATCTGGTACGACA
miR-305-5p	1028	908	1915	1413		114.5	87.28	234.13	146.31	ATTGTACTTCATCAGGTGCTCTGG
miR-989-3p	1352	1342	3291	1854		150.59	129	402.36	191.97	GTGTGATGTGACGTAGTGGAAG
miR-998-5p	357	428	552	363		39.76	41.14	67.49	37.59	TAGCACCATGGGATTCAGCTC
miR-2765-5p	63	1148	2370	1509		7.02	110.35	289.76	156.25	TGGTAACTCCACCACCGTTGGC
miR-3477-5p	42	33	31	41		4.68	3.17	3.79	4.25	TAATCTCATTTGGTAACTGTGA
miR-6094-3p	318	476	500	386		35.42	45.76	61.13	39.97	TATTCGAGACCTCTGCTGATCC
