# Supplementary material for: Genome-Wide Identification of Destruxin A-Responsive Immunity-Related MicroRNAs in Diamondback Moth, Plutella xylostella
Source: Front Immunol. 2018 Feb 8;9:185. doi: 10.3389/fimmu.2018.00185 (PMC5809476; doi:10.3389/fimmu.2018.00185)
Supplement: Supplementary file 5 [file Table_5.xlsx]

## Sheet: Sheet1
Table S5: Expression profiles of destruxin A-responsive novel miRNAs with their precursor sequences in Plutella xylostella
miRNA name	Count					Transcripts Per Million (TPM)					Description	Mature Squence	Star sequence	Precursor sequence
	CK	2 h	4 h	6 h		CK	2 h	4 h	6 h
novel_mir1	9273	14059	14118	10259		1032.85	1351.42	1726.07	1062.28		NW_011952033:609757:1_609699	ugacuagaucuacacucauuga	aguggguguaagucuagugca	aguggguguaagucuagugcacaguuuuuaauuuugugacuagaucuacacucauuga
novel_mir2	330	85	13	44		36.76	8.17	1.59	4.56		NW_011953647:2994:1_2941	ggggguguaacucagugguagag	cgcaugcugaaaguccugggu	ggggguguaacucagugguagagugucugcuucgcaugcugaaaguccugggu
novel_mir3	697	481	546	546		77.63	46.24	66.75	56.54		NW_011952341:250538:1_250470	cuauucgugaccguuaggccuu	accccuagcggucacgaaugguu	accccuagcggucacgaaugguucuguuauguggugguuaguacaacuauucgugaccguuaggccuu
novel_mir4	95	376	-	-		10.58	36.14	-	-		NW_011952107:571433:1_571364	ggugccggaccuggaggggcagcu	agcagggcauccagaacagcaucuu	ggugccggaccuggaggggcagcucaugaagaucgagggcacggagcagggcauccagaacagcaucuu
novel_mir6	-	10	-	-		-	0.96	-	-		NW_011952083:359123:1_359064	caguaucaggaagcuccaggac	ccuggggcuuccugacgcagc	caguaucaggaagcuccaggacugauuguuguggcacuccuggggcuuccugacgcagc
novel_mir7	41	26	71	32		4.57	2.5	8.68	3.31		NW_011952214:38518:1_38460	agguaccaagauugaaucuaug	uaaauucauuauuggugccaga	agguaccaagauugaaucuauguugugaaaauaucauaaauucauuauuggugccaga
novel_mir8	36	15	15	15		4.01	1.44	1.83	1.55		NW_011952537:151979:1_151918	acgucaauaacuaugucugug	acaggcucguuauugacgcug	acgucaauaacuaugucugugugguggcuucagaaauaacacaggcucguuauugacgcug
novel_mir9	26	28	-	-		2.9	2.69	-	-		NW_011952072:728859:1_728778	accucggugacaaaggacauu	aguaggagucgccggauccggu	accucggugacaaaggacauugacuccgccgccaaauucauuggugcuggcgcagcgacaguaggagucgccggauccggu
novel_mir10	44	19	17	13		4.9	1.83	2.08	1.35		NW_011952651:112190:1_112131	ucacugggagauugauaccauc	uggauaucaauuacucaguagaca	uggauaucaauuacucaguagacauguuuugauucugucacugggagauugauaccauc
novel_mir13	141	178	188	272		15.7	17.11	22.98	28.16		NW_011952019:871293:1_871221	aaggauguuauuucugcaguaguag	auuacugccaaggagccacuucc	auuacugccaaggagccacuuccggaaugcaacuaaagaguauccugaaggauguuauuucugcaguaguag
novel_mir14	-	10	-	-		-	0.96	-	-		NW_011952238:201299:1_201246	uaaggaaucugacggcuac	gguggacgggugcccgcagg	uaaggaaucugacggcuacgagaauguagucgugguggacgggugcccgcagg
novel_mir15	33	-	12	24		3.68	-	1.47	2.49		NW_011952209:4396:1_4338	uaucacagccauuuugauguggu	cugucaaagcggcagugaaaug	cugucaaagcggcagugaaaugucauuuaggcucauaucacagccauuuugauguggu
novel_mir16	-	21	29	12		-	2.02	3.55	1.24		NW_011952115:545211:1_545160	ucgcugauacugguggaagcgc	guugccaccaguauccgcgagc	ucgcugauacugguggaagcgcgaggggcguugccaccaguauccgcgagc
novel_mir17	-	55	155	172		-	5.29	18.95	17.81		NW_011952034:1330385:1_1330314	ggggcagagcgagugugagcauug	augcucacacucgcucugccacgc	ggggcagagcgagugugagcauuggaauuggcucggugacgcuuccaaugcucacacucgcucugccacgc
novel_mir18	98	29	11	37		10.92	2.79	1.34	3.83		NW_011952433:26713:1_26658	ugcgcggggacgagaggagcga	gccccccucguccccgcgcaca	ugcgcggggacgagaggagcgaguaacuuccccgccccccucguccccgcgcaca
novel_mir19	111	78	137	118		12.36	7.5	16.75	12.22		NW_011952097:456931:1_456876	gcgguaugcgucuucacaucgc	gaugugaagacgcauaccacuu	gaugugaagacgcauaccacuuuuguauucuaagcgguaugcgucuucacaucgc
novel_mir21	-	16	-	-		-	1.54	-	-		NW_011952566:19726:1_19663	guaaaccucagaacacggauc	uucgcgugcugaggcgcgc	guaaaccucagaacacggaucugacaacguucaguugucuaugguucgcgugcugaggcgcgc
novel_mir22	-	-	-	40		-	-	-	4.14		NW_011952103:51686:1_51631	cggacuaucauuguggcaacca	guugccacaaugauaguccgaa	cggacuaucauuguggcaaccagugcucuauacguugccacaaugauaguccgaa
novel_mir23	437	213	394	184		48.67	20.47	48.17	19.05		NW_011952322:219321:1_219263	cuuugaggacguuacaucggua	ccgauguaucguccuccaugua	ccgauguaucguccuccauguaucauuguaucgauacuuugaggacguuacaucggua
novel_mir24	-	-	-	43		-	-	-	4.45		NW_011952036:957468:1_957411	aauuacaacucugacuucggcg	ccaaagucagaguugcaacuuc	ccaaagucagaguugcaacuucauuuauauauugaaauuacaacucugacuucggcg
novel_mir25	80	149	303	202		8.91	14.32	37.04	20.92		NW_011952106:942410:1_942353	caauaaacacaguauccgacc	gcgggcccuguguugcuuggu	gcgggcccuguguugcuugguccgucccacuggcaccaauaaacacaguauccgacc
novel_mir26	-	39	45	48		-	3.75	5.5	4.97		NW_011952076:776160:1_776101	gauuauuaccguaggagccgcc	ggacucccgcagugaaaaucuc	ggacucccgcagugaaaaucucgcguuuccguugggagauuauuaccguaggagccgcc
novel_mir27	-	-	24	14		-	-	2.93	1.45		NW_011952076:791945:1_791871	ugaaggggcugacgaagggacu	uaccugaguuaacucauucauu	ugaaggggcugacgaagggacuugucgguuucccaaaguugguggaaaacaguaccugaguuaacucauucauu
novel_mir29	-	24	11	16		-	2.31	1.34	1.66		NW_011952102:591365:1_591324	ugacaaucgugacgcggccua	ggcggugacacuugacgcg	ugacaaucgugacgcggccuacggcggugacacuugacgcg
novel_mir32	23	38	24	27		2.56	3.65	2.93	2.8		NW_011952011:2567104:1_2567052	cgcagauuacguuuucgucacg	agacggagcguagucugcguc	agacggagcguagucugcguccaggcgagacgcagauuacguuuucgucacg
novel_mir34	10	15	11	18		1.11	1.44	1.34	1.86		NW_011952209:4039:1_3982	cucucaaaguggcuguagacaug	ucacagccagcuuugaugag	cucucaaaguggcuguagacauguuuucuguuucauaucacagccagcuuugaugag
novel_mir35	-	24	37	21		-	2.31	4.52	2.17		NW_011952248:349123:1_349067	uuguacauuucagcucgucuca	agacgggcucaaaugcagaacu	uuguacauuucagcucgucucauauaaacauauuagacgggcucaaaugcagaacu
novel_mir36	-	21	-	-		-	2.02	-	-		NW_011952775:1248:1_1200	gcugucgggcagcgcggagacg	uugagcgcgcugcugagcggcac	uugagcgcgcugcugagcggcacgucgcugucgggcagcgcggagacg
novel_mir38	2966	4541	4789	1469		330.36	436.5	585.5	152.11		NW_011952647:85183:1_85094	guugucucggaccgugcgcguc	cggacagacggacaugacgaaac	cggacagacggacaugacgaaacuauaaggguuccguuuuugccauuuuggcuacggaacccuaaaaguugucucggaccgugcgcguc
novel_mir40	-	-	10	-		-	-	1.22	-		NW_011952099:782651:1_782595	uaggcgacucccuaggcgguaa	accgccuagggagucgcuuagc	accgccuagggagucgcuuagcguguaucaaugcuaggcgacucccuaggcgguaa
novel_mir41	490	397	492	441		54.58	38.16	60.15	45.66		NW_011952252:517702:1_517649	caguagaauaaaguaagaauug	aguccuacuuuauuccgcuaua	aguccuacuuuauuccgcuauacaccagguacaguagaauaaaguaagaauug
novel_mir42	15	17	25	18		1.67	1.63	3.06	1.86		NW_011953302:753:1_694	ucgggaaaaucgguucuguaaa	uucaggaccguuuuaaucgguu	uucaggaccguuuuaaucgguucaguugucaaacacaucgggaaaaucgguucuguaaa
novel_mir43	43	28	-	-		4.79	2.69	-	-		NW_011952385:70577:1_70492	aacaccucgguccgcaucgcu	cgugcagauaggagguuugg	aacaccucgguccgcaucgcuggcggagacgacacgcugauccgucaguacccguucuucaccaacgugcagauaggagguuugg
novel_mir45	-	28	13	23		-	2.69	1.59	2.38		NW_011952106:942792:1_942731	gcaaucugacucuggccucgugc	ucagguuagaaccagauuucau	ucagguuagaaccagauuucauguccaccggaaaaacggcaaucugacucuggccucgugc
novel_mir47	12	-	23	18		1.34	-	2.81	1.86		NW_011952050:326509:1_326455	cgcaaauuacguucucgucaaca	cagacggagcguagucugcguc	cagacggagcguagucugcgucgagcucagacgcaaauuacguucucgucaaca
novel_mir48	10	14	29	22		1.11	1.35	3.55	2.28		NW_011952281:34972:1_34911	ccccuuguuacuaccucacuu	guguguguuguggcaaaggagau	guguguguuguggcaaaggagauuuguguggucgugccauccccuuguuacuaccucacuu
novel_mir49	-	13	-	-		-	1.25	-	-		NW_011952355:275633:1_275575	aacauuggcucgucguucuacu	uuauacggcgaguuacuggucg	uuauacggcgaguuacuggucguugauucauauucgaacauuggcucgucguucuacu
novel_mir50	-	-	14	-		-	-	1.71	-		NW_011952076:774293:1_774224	aaggaccagguuucuacgcaguuu	ccggcgaagaaaccgaauccgucu	ccggcgaagaaaccgaauccgucuuagagugccaucucuuauuagaaggaccagguuucuacgcaguuu
novel_mir52	-	11	-	-		-	1.06	-	-		NW_011952229:126249:1_126162	cgcugagauggccgacucuaucgu	gagauggccgcugagauggc	cgcugagauggccgacucuaucgucgugcucaagggaauuggaauauuuauuuaucccaagcucgacgagauggccgcugagauggc
novel_mir54	10	-	12	10		1.11	-	1.47	1.04		NW_011952097:1030854:1_1030793	cgaaauagauugcagucaagag	caggccugcucucuguuuguucgca	caggccugcucucuguuuguucgcauuguuuuuaugcugcgaaauagauugcagucaagag
novel_mir56	-	-	45	56		-	-	5.5	5.8		NW_011952741:32832:1_32775	uugugaagauuaucgggguuuugu	aagccccguuagucuucucugag	aagccccguuagucuucucugagucgccaaaccuugugaagauuaucgggguuuugu
novel_mir58	-	-	12	-		-	-	1.47	-		NW_011952025:1883837:1_1883777	ucaucgcuagaaugacugaggug	acuuggucuaucuagcgauagagu	acuuggucuaucuagcgauagagugguugcuaaugcaucaucgcuagaaugacugaggug
novel_mir59	17	23	20	39		1.89	2.21	2.45	4.04		NW_011952133:445634:1_445587	uugugacguaggauugucaau	ugacuauccuacgucacaaua	ugacuauccuacgucacaauaaguuauugugacguaggauugucaau
novel_mir60	-	-	18	10		-	-	2.2	1.04		NW_011952076:804637:1_804577	uagagauugaguuugagggaga	uccacuuuuucucuuucucuucc	uccacuuuuucucuuucucuuccccguuauaauugcgguagagauugaguuugagggaga
