# Supplementary material for: Genome-Wide Identification of Destruxin A-Responsive Immunity-Related MicroRNAs in Diamondback Moth, Plutella xylostella
Source: Front Immunol. 2018 Feb 8;9:185. doi: 10.3389/fimmu.2018.00185 (PMC5809476; doi:10.3389/fimmu.2018.00185)
Supplement: Supplementary file 6 [file Table_6.xlsx]

## Sheet:  2 h vs CK
Table S6 Differential expression of destruxin-A responsive known miRNAs between control and 2 h in Plutella xylostella
miRNA id	Count (CK)	Count (2 h)	TPM (CK)	TPM (2 h)	log2 Ratio (2 h/CK)	Up-Down-Regulation (2 h/CK)	P-value	FDR
miR-2765-5p	63	1148	7.02	110.35	3.97447	Up	1.11247e-225	3.03148e-224
pxy-mir-8499a-5p	16	112	1.78	10.77	2.59707	Up	3.33312e-16	2.01839e-15
pxy-mir-34-5p	561	2823	62.49	271.36	2.11851	Up	1.7677e-292	6.42264e-291
pxy-mir-34-3p	7	34	0.78	3.27	2.06774	Up	0.000109784	0.000310818
pxy-mir-124-3p	46	146	5.12	14.03	1.4543	Up	1.79512e-10	7.38372e-10
pxy-mir-317-3p	757	2313	84.32	222.34	1.39882	Up	1.92266e-135	3.49283e-134
pxy-mir-308-5p	84	233	9.36	22.4	1.25892	Up	4.64786e-13	2.35636e-12
pxy-mir-375-5p	87	214	9.69	20.57	1.08597	Up	7.10032e-10	2.81431e-09
pxy-mir-13b-5p	3224	7507	359.1	721.61	1.00683	Up	1.10533e-259	3.4423e-258
pxy-mir-8495-5p	458	1064	51.01	102.28	1.00367	Up	3.5594e-38	3.52704e-37
pxy-mir-282-3p	97	7	10.8	0.67	-4.01073	Down	1.10283e-24	8.29021e-24
pxy-mir-308-3p	3557	329	396.19	31.63	-3.64683	Down	0	0
pxy-mir-745-3p	276	65	30.74	6.25	-2.29819	Down	1.70656e-39	1.77157e-38
pxy-mir-993-5p	1604	420	178.66	40.37	-2.14586	Down	6.81418e-203	1.65055e-201
pxy-mir-306-3p	88	25	9.8	2.4	-2.02975	Down	8.24428e-12	3.82394e-11
pxy-mir-1175-5p	352	107	39.21	10.29	-1.92998	Down	3.5515e-40	3.87114e-39
pxy-mir-14b-5p	133	47	14.81	4.52	-1.71218	Down	6.60624e-14	3.51259e-13
pxy-mir-33-5p	100	38	11.14	3.65	-1.60978	Down	5.42274e-10	2.18918e-09
pxy-mir-279a-5p	70	31	7.8	2.98	-1.38816	Down	3.38878e-06	1.10262e-05
pxy-mir-285-3p	399	183	44.44	17.59	-1.3371	Down	2.96534e-27	2.58578e-26
pxy-mir-13b-3p	143	72	15.93	6.92	-1.2029	Down	2.68484e-09	1.02683e-08
pxy-mir-274-5p	134	71	14.93	6.82	-1.13037	Down	4.38574e-08	1.62049e-07
pxy-mir-79-3p	547	310	60.93	29.8	-1.03184	Down	7.81188e-25	6.08211e-24
miR-277-3p	26	4	2.9	0.38	-2.93198	Down	5.61898e-06	1.80138e-05
pxy-mir-8505	0	16	0.001	1.54	10.5887	Up	5.09718e-05	0.000156505
pxy-mir-8491	15	121	1.67	11.63	2.79993	Up	9.4601e-19	6.65259e-18

## Sheet: 4 h vs CK
Table S6 Differential expression of destruxin-A responsive known miRNAs between control and 4 h in Plutella xylostella
miRNA id	Count (CK)	Count (4 h)	TPM (CK)	TPM (4 h)	log2 Ratio (4 h/CK)	Up-Down-Regulation (2 h/CK)	P-value	FDR
pxy-let-7-3p	0	29	0.001	3.55	11.7936	Up	4.4562e-10	1.20874e-09
miR-2765-5p	63	2370	7.02	289.76	5.36724	Up	0	0
pxy-mir-8499a-5p	16	224	1.78	27.39	3.9437	Up	1.0226e-52	4.9312e-52
pxy-mir-8520-3p	2	17	0.22	2.08	3.24101	Up	0.000185143	0.00038263
pxy-mir-124-3p	46	316	5.12	38.63	2.91551	Up	1.43e-56	7.05251e-56
pxy-mir-8507-5p	67	418	7.46	51.1	2.77608	Up	1.22188e-70	6.62872e-70
pxy-mir-282-5p	189	1092	21.05	133.51	2.66506	Up	8.04282e-174	7.27205e-173
pxy-mir-34-3p	7	39	0.78	4.77	2.61244	Up	2.15042e-07	5.1849e-07
pxy-mir-34-5p	561	2833	62.49	346.36	2.47058	Up	0	0
pxy-mir-8520-5p	7	30	0.78	3.67	2.23423	Up	3.56348e-05	7.89056e-05
pxy-let-7-5p	55845	218358	6220.14	26696.5	2.10163	Up	0	0
pxy-mir-317-3p	757	2782	84.32	340.13	2.01214	Up	0	0
pxy-mir-375-3p	24	87	2.67	10.64	1.99459	Up	3.9129e-11	1.08859e-10
pxy-mir-8507-3p	430	1552	47.89	189.75	1.9863	Up	2.98146e-172	2.58791e-171
pxy-mir-2768-3p	26	94	2.9	11.49	1.98625	Up	6.80116e-12	1.94191e-11
pxy-mir-8495-5p	458	1418	51.01	173.36	1.76492	Up	2.36134e-134	1.70804e-133
miR-275-3p	40600	123307	4522.12	15075.5	1.73714	Up	0	0
pxy-mir-308-5p	84	255	9.36	31.18	1.73604	Up	5.20602e-25	1.98194e-24
pxy-mir-8536b-3p	372	1111	41.43	135.83	1.71305	Up	2.15218e-101	1.45945e-100
miR-133-5p	308	917	34.31	112.11	1.70821	Up	1.0494e-83	6.50627e-83
pxy-mir-8530-5p	28	82	3.12	10.03	1.6847	Up	1.09916e-08	2.8737e-08
pxy-mir-8544-5p	16	44	1.78	5.38	1.59573	Up	6.14332e-05	0.000134657
pxy-mir-13b-5p	3224	8859	359.1	1083.1	1.59271	Up	0	0
pxy-mir-2756-5p	3816	10390	425.03	1270.28	1.57951	Up	0	0
pxy-mir-375-5p	87	234	9.69	28.61	1.56195	Up	4.8816e-20	1.73657e-19
pxy-mir-279c-3p	6182	15919	688.57	1946.26	1.49903	Up	0	0
pxy-mir-8521-3p	20	50	2.23	6.11	1.45413	Up	6.30706e-05	0.000135508
pxy-mir-276-3p	4561	11108	508.01	1358.07	1.41863	Up	0	0
miR-989-3p	1352	3291	150.59	402.36	1.41786	Up	4.75892e-225	4.69403e-224
pxy-mir-279a-3p	2297	5444	255.85	665.58	1.37931	Up	0	0
pxy-mir-965-3p	47	111	5.23	13.57	1.37554	Up	1.02486e-08	2.71213e-08
miR-72-5p	407	888	45.33	108.57	1.26009	Up	4.68986e-52	2.21239e-51
pxy-mir-8489a-3p	2406	5048	267.99	617.17	1.20349	Up	3.8752e-267	4.00437e-266
pxy-mir-307-3p	109	219	12.14	26.77	1.14085	Up	3.39352e-12	9.81858e-12
pxy-mir-2525-3p	236	471	26.29	57.58	1.13105	Up	3.4856e-24	1.3041e-23
pxy-mir-71-5p	666	1327	74.18	162.24	1.12903	Up	7.33048e-65	3.78741e-64
pxy-mir-2a-5p	5733	11330	638.55	1385.21	1.11723	Up	0	0
pxy-mir-92b-3p	154	301	17.15	36.8	1.1015	Up	2.15208e-15	7.18464e-15
pxy-mir-100-3p	1126	2186	125.42	267.26	1.09148	Up	4.08016e-100	2.68301e-99
pxy-mir-1175-3p	80	152	8.91	18.58	1.06025	Up	4.7372e-08	1.19532e-07
pxy-mir-252-5p	595	1118	66.27	136.69	1.04448	Up	1.36087e-48	6.15228e-48
pxy-mir-11-3p	515	966	57.36	118.1	1.04189	Up	4.61002e-42	2.04158e-41
miR-305-5p	1028	1915	114.5	234.13	1.03196	Up	2.22014e-80	1.33825e-79
pxy-mir-92a-3p	528	973	58.81	118.96	1.01634	Up	1.00119e-40	4.34516e-40
pxy-mir-12-5p	457	840	50.9	102.7	1.0127	Up	3.45054e-35	1.41277e-34
pxy-mir-279b-3p	1148	2108	127.87	257.72	1.01113	Up	1.92799e-85	1.23051e-84
pxy-mir-308-3p	3557	619	396.19	75.68	-2.38821	Down	0	0
pxy-mir-282-3p	97	18	10.8	2.2	-2.29546	Down	6.17342e-13	1.88681e-12
pxy-mir-1175-5p	352	125	39.21	15.28	-1.35958	Down	8.209e-22	3.01924e-21
pxy-mir-993-5p	1604	668	178.66	81.67	-1.12934	Down	1.94534e-70	1.02961e-69
pxy-mir-14b-5p	133	59	14.81	7.21	-1.0385	Down	1.98972e-06	4.59329e-06
pxy-mir-8505	0	36	0.001	4.4	12.1033	Up	2.49354e-12	7.31214e-12
pxy-mir-8491	15	111	1.67	13.57	3.0225	Up	1.47918e-21	5.34969e-21

## Sheet: 6 h vs CK
Table S6 Differential expression of destruxin-A responsive known miRNAs between control and 6 h in Plutella xylostella
miRNA id	Count (CK)	Count (6 h)	TPM (CK)	TPM (6 h)	log2 Ratio (6 h/CK)	Up-Down-Regulation (6 h/CK)	P-value	FDR
miR-2765-5p	63	1509	7.02	156.25	4.47624	Up	0	0
pxy-mir-282-5p	189	1201	21.05	124.36	2.56263	Up	7.24618e-165	9.24954e-164
pxy-mir-124-3p	46	250	5.12	25.89	2.33818	Up	3.63166e-32	2.38809e-31
pxy-mir-34-5p	561	2821	62.49	292.1	2.22477	Up	0	0
pxy-mir-8499a-5p	16	72	1.78	7.46	2.0673	Up	5.56596e-09	1.7762e-08
pxy-mir-317-3p	757	2503	84.32	259.18	1.62001	Up	1.39885e-189	2.02368e-188
pxy-mir-375-3p	24	77	2.67	7.97	1.57774	Up	5.30848e-07	1.51571e-06
pxy-mir-307-3p	109	331	12.14	34.27	1.49718	Up	7.63198e-24	4.03937e-23
pxy-mir-8507-5p	67	195	7.46	20.19	1.43639	Up	7.29588e-14	2.77755e-13
pxy-mir-92a-3p	528	1492	58.81	154.49	1.39338	Up	1.83171e-91	1.65617e-90
pxy-mir-8521-3p	20	56	2.23	5.8	1.37901	Up	0.000111226	0.000265231
pxy-mir-308-5p	84	231	9.36	23.92	1.35364	Up	6.50244e-15	2.71352e-14
pxy-mir-2768-3p	26	67	2.9	6.94	1.25888	Up	7.85526e-05	0.000193704
pxy-mir-8507-3p	430	1019	47.89	105.51	1.13958	Up	1.50229e-46	1.16427e-45
pxy-mir-13b-5p	3224	7404	359.1	766.65	1.09418	Up	4e-306	7.23333e-305
miR-133-5p	308	699	34.31	72.38	1.07696	Up	8.69888e-30	5.39331e-29
miR-277-3p	26	4	2.9	0.41	-2.82236	Down	1.42217e-05	3.67393e-05
pxy-mir-282-3p	97	18	10.8	1.86	-2.53766	Down	8.12622e-16	3.52678e-15
pxy-mir-308-3p	3557	1026	396.19	106.24	-1.89887	Down	0	0
pxy-mir-14b-5p	133	43	14.81	4.45	-1.73469	Down	1.38053e-13	5.16507e-13
pxy-mir-1175-5p	352	127	39.21	13.15	-1.57616	Down	2.12096e-29	1.27847e-28
pxy-mir-306-3p	88	44	9.8	4.56	-1.10375	Down	1.98172e-05	5.0004e-05
pxy-mir-8505	0	19	0.001	1.97	10.944	Up	3.90378e-06	1.04583e-05
pxy-mir-8491	15	95	1.67	9.84	2.55881	Up	2.23318e-14	8.81091e-14
