# Supplementary material for: Genome-Wide Identification of Destruxin A-Responsive Immunity-Related MicroRNAs in Diamondback Moth, Plutella xylostella
Source: Front Immunol. 2018 Feb 8;9:185. doi: 10.3389/fimmu.2018.00185 (PMC5809476; doi:10.3389/fimmu.2018.00185)
Supplement: Supplementary file 7 [file Table_7.xlsx]

## Sheet: 2 h vs CK
Table S7 Differential expression of destruxin-A responsive novel miRNAs between control and 2 h in Plutella xylostella
miRNA id	Count (CK)	Count (2 h)	TPM (CK)	TPM (2 h)	log2 Ratio (2 h/CK)	Up-Down-Regulation (4 h/CK)	P-value	FDR
novel_mir17	0	55	0.001	5.29	12.3691	Up	1.47517e-15	8.24582e-15
novel_mir26	0	39	0.001	3.75	11.8727	Up	3.10688e-11	1.38224e-10
novel_mir45	0	28	0.001	2.69	11.3934	Up	2.91554e-08	1.09584e-07
novel_mir35	0	24	0.001	2.31	11.1737	Up	3.51228e-07	1.23496e-06
novel_mir29	0	24	0.001	2.31	11.1737	Up	3.51228e-07	1.21536e-06
novel_mir36	0	21	0.001	2.02	10.9801	Up	2.27112e-06	7.736e-06
novel_mir16	0	21	0.001	2.02	10.9801	Up	2.27112e-06	7.61699e-06
novel_mir21	0	16	0.001	1.54	10.5887	Up	5.09718e-05	0.000154331
novel_mir49	0	13	0.001	1.25	10.2877	Up	0.000329596	0.000898149
novel_mir4	95	376	10.58	36.14	1.77226	Up	2.66372e-32	2.41955e-31
novel_mir15	33	0	3.68	0.001	-11.8455	Down	8.67658e-12	3.94061e-11
novel_mir47	12	0	1.34	0.001	-10.388	Down	9.0464e-05	0.000259489
novel_mir2	330	85	36.76	8.17	-2.16973	Down	9.68166e-44	1.11084e-42
novel_mir18	98	29	10.92	2.79	-1.96864	Down	1.48574e-12	7.36117e-12
novel_mir10	44	19	4.9	1.83	-1.42094	Down	0.000178446	0.000492421
novel_mir23	437	213	48.67	20.47	-1.24952	Down	7.14454e-27	5.99042e-26

## Sheet: 4 h vs CK
Table S7 Differential expression of destruxin-A responsive novel miRNAs between control and 4 h in Plutella xylostella
miRNA id	Count (CK)	Count (4 h)	TPM (CK)	TPM (4 h)	log2 Ratio (4 h/CK)	Up-Down-Regulation (4 h/CK)	P-value	FDR
novel_mir17	0	155	0.001	18.95	14.2099	Up	1.28911e-50	5.95187e-50
novel_mir26	0	45	0.001	5.5	12.4252	Up	3.171e-15	1.02703e-14
novel_mir56	0	45	0.001	5.5	12.4252	Up	3.171e-15	1.01192e-14
novel_mir35	0	37	0.001	4.52	12.1421	Up	1.18872e-12	3.5336e-12
novel_mir16	0	29	0.001	3.55	11.7936	Up	4.4562e-10	1.22404e-09
novel_mir27	0	24	0.001	2.93	11.5167	Up	1.80985e-08	4.67545e-08
novel_mir60	0	18	0.001	2.2	11.1033	Up	1.5419e-06	3.59776e-06
novel_mir50	0	14	0.001	1.71	10.7398	Up	2.98536e-05	6.74816e-05
novel_mir45	0	13	0.001	1.59	10.6348	Up	6.26228e-05	0.000135891
novel_mir58	0	12	0.001	1.47	10.5216	Up	0.000131362	0.000276752
novel_mir29	0	11	0.001	1.34	10.388	Up	0.000275552	0.000564102
novel_mir25	80	303	8.91	37.04	2.05559	Up	1.41923e-36	5.92255e-36
novel_mir4	95	0	10.58	0.001	-13.3691	Down	1.99255e-27	7.72112e-27
novel_mir43	43	0	4.79	0.001	-12.2258	Down	8.41952e-13	2.53755e-12
novel_mir9	26	0	2.9	0.001	-11.5018	Down	5.09124e-08	1.26988e-07
novel_mir2	330	13	36.76	1.59	-4.53104	Down	1.31653e-74	7.51807e-74
novel_mir18	98	11	10.92	1.34	-3.02667	Down	3.99364e-17	1.35409e-16

## Sheet: 6 h vs CK
Table S7 Differential expression of destruxin-A responsive novel miRNAs between control and 6 h in Plutella xylostella
miRNA id	Count (CK)	Count (6 h)	TPM (CK)	TPM (6 h)	log2 Ratio (6 h/CK)	Up-Down-Regulation (6 h/CK)	P-value	FDR
novel_mir17	0	172	0.001	17.81	14.1204	Up	8.1934e-50	6.58507e-49
novel_mir56	0	56	0.001	5.8	12.5018	Up	1.06863e-16	4.7325e-16
novel_mir26	0	48	0.001	4.97	12.279	Up	2.0542e-14	8.41059e-14
novel_mir24	0	43	0.001	4.45	12.1196	Up	5.4958e-13	2.02134e-12
novel_mir22	0	40	0.001	4.14	12.0154	Up	3.94878e-12	1.40473e-11
novel_mir45	0	23	0.001	2.38	11.2167	Up	2.81564e-07	8.14659e-07
novel_mir35	0	21	0.001	2.17	11.0835	Up	1.04841e-06	2.9546e-06
novel_mir29	0	16	0.001	1.66	10.697	Up	2.8049e-05	6.99613e-05
novel_mir27	0	14	0.001	1.45	10.5018	Up	0.000104441	0.000251819
novel_mir16	0	12	0.001	1.24	10.2761	Up	0.000388888	0.000907405
novel_mir25	80	202	8.91	20.92	1.23139	Up	1.3126e-11	4.52116e-11
novel_mir4	95	0	10.58	0.001	-13.3691	Down	7.13882e-31	4.55625e-30
novel_mir43	43	0	4.79	0.001	-12.2258	Down	2.21804e-14	8.91323e-14
novel_mir9	26	0	2.9	0.001	-11.5018	Down	5.46636e-09	1.77045e-08
novel_mir2	330	44	36.76	4.56	-3.01103	Down	3.22848e-60	2.69454e-59
novel_mir18	98	37	10.92	3.83	-1.51156	Down	9.39936e-09	2.9138e-08
novel_mir23	437	184	48.67	19.05	-1.35324	Down	4.57022e-29	2.68037e-28
novel_mir38	2966	1469	330.36	152.11	-1.11892	Down	4.2194e-139	4.57805e-138
